# Supplementary material for: Silica Nanoparticle Internalization Improves Chemotactic Behaviour of Human Mesenchymal Stem Cells Acting on the SDF1α/CXCR4 Axis
Source: Biomedicines. 2022 Feb 1;10(2):336. doi: 10.3390/biomedicines10020336 (PMC8961775; doi:10.3390/biomedicines10020336)
Supplement: Supplementary file 1 [file biomedicines-10-00336-s001.zip]

Archive with 3 entries (3 files):
- biomedicines-1559051-supplementary.pdf
- Video V1.mp4
- Video V2.mp4
